# Supplementary material for: Comprehensive insights on pivotal prognostic signature involved in clear cell renal cell carcinoma microenvironment using the ESTIMATE algorithm
Source: Cancer Med. 2020 Apr 20;9(12):4310–23. doi: 10.1002/cam4.2983 (PMC7300420; doi:10.1002/cam4.2983)
Supplement: Supplementary file 10 — Table S3 [file CAM4-9-4310-s010.xlsx]

## Sheet: Sheet1
#node1	node2	node1_string_internal_id	node2_string_internal_id	node1_external_id	node2_external_id	neighborhood_on_chromosome	gene_fusion	phylogenetic_cooccurrence	homology	coexpression	experimentally_determined_interaction	database_annotated	automated_textmining	combined_score
TNFSF13B	TNFRSF17	4444645	4432630	9606.ENSP00000365048	9606.ENSP00000053243	0	0	0	0	0.061	0.909	0.9	0.874	0.998
CD19	CD79A	4449841	4433192	9606.ENSP00000437940	9606.ENSP00000221972	0	0	0	0	0.789	0.294	0.9	0.803	0.996
BLK	CD79A	4434678	4433192	9606.ENSP00000259089	9606.ENSP00000221972	0	0	0	0	0.534	0.389	0.9	0.441	0.982
IGLL5	CD79A	4449581	4433192	9606.ENSP00000431254	9606.ENSP00000221972	0	0	0	0	0.48	0	0.9	0.534	0.973
TUBA3E	TUBB4A	4439188	4435372	9606.ENSP00000318197	9606.ENSP00000264071	0	0	0	0.915	0.189	0.611	0.9	0.382	0.966
CCL21	CCL13	4434713	4433341	9606.ENSP00000259607	9606.ENSP00000225844	0	0	0	0	0.173	0.221	0.9	0.54	0.966
IGLL5	IGJ	4449581	4434385	9606.ENSP00000431254	9606.ENSP00000254801	0	0	0	0	0.364	0	0.9	0.51	0.966
CCL19	CCL13	4438451	4433341	9606.ENSP00000308815	9606.ENSP00000225844	0	0	0	0	0.226	0	0.9	0.564	0.963
CD19	IGLL5	4449841	4449581	9606.ENSP00000437940	9606.ENSP00000431254	0	0	0	0	0.248	0	0.9	0.555	0.963
CCL19	CCL21	4438451	4434713	9606.ENSP00000308815	9606.ENSP00000259607	0	0	0	0.844	0.547	0	0.9	0.922	0.959
IL10	CCL19	4448642	4438451	9606.ENSP00000412237	9606.ENSP00000308815	0	0	0	0	0	0	0.9	0.58	0.956
IGLL5	AMBP	4449581	4435563	9606.ENSP00000431254	9606.ENSP00000265132	0	0	0	0	0	0.306	0.9	0.147	0.935
IGLL5	BLK	4449581	4434678	9606.ENSP00000431254	9606.ENSP00000259089	0	0	0	0	0.175	0.169	0.9	0.138	0.932
MUC20	HGF	4448730	4433227	9606.ENSP00000414350	9606.ENSP00000222390	0	0	0	0	0	0	0.9	0.282	0.925
AMBP	IGJ	4435563	4434385	9606.ENSP00000265132	9606.ENSP00000254801	0	0	0	0	0	0	0.9	0.172	0.913
IGJ	CD79A	4434385	4433192	9606.ENSP00000254801	9606.ENSP00000221972	0	0	0	0	0.184	0.379	0.72	0.421	0.906
XCR1	CHRM1	4438586	4438226	9606.ENSP00000310405	9606.ENSP00000306490	0	0	0	0	0	0	0.9	0	0.9
IL10	IL2RA	4448642	4445295	9606.ENSP00000412237	9606.ENSP00000369293	0	0	0	0	0.088	0	0.6	0.735	0.894
VSIG4	CD163	4444445	4442211	9606.ENSP00000363869	9606.ENSP00000352071	0	0	0	0	0.824	0	0	0.294	0.87
IL10	IL7R	4448642	4438199	9606.ENSP00000412237	9606.ENSP00000306157	0	0	0	0	0.063	0	0.6	0.669	0.865
IL10	CD163	4448642	4442211	9606.ENSP00000412237	9606.ENSP00000352071	0	0	0	0	0.107	0	0	0.849	0.859
IGJ	TNFRSF17	4434385	4432630	9606.ENSP00000254801	9606.ENSP00000053243	0	0	0	0	0.78	0	0	0.377	0.857
CD19	FCRLA	4449841	4442993	9606.ENSP00000437940	9606.ENSP00000356936	0	0	0	0	0.781	0	0	0.354	0.852
POU2AF1	TNFRSF17	4446101	4432630	9606.ENSP00000376786	9606.ENSP00000053243	0	0	0	0	0.682	0	0	0.537	0.846
CD19	MS4A1	4449841	4449663	9606.ENSP00000437940	9606.ENSP00000433277	0	0	0	0	0.596	0	0	0.605	0.834
MS4A1	CD79A	4449663	4433192	9606.ENSP00000433277	9606.ENSP00000221972	0	0	0	0	0.667	0	0	0.457	0.811
MZB1	TNFRSF17	4438002	4432630	9606.ENSP00000303920	9606.ENSP00000053243	0	0	0	0	0.73	0	0	0.323	0.809
POU2AF1	CD79A	4446101	4433192	9606.ENSP00000376786	9606.ENSP00000221972	0	0	0	0	0.466	0	0	0.654	0.807
IL10	TNFSF13B	4448642	4444645	9606.ENSP00000412237	9606.ENSP00000365048	0	0	0	0	0.069	0	0	0.796	0.802
XCR1	CCL19	4438586	4438451	9606.ENSP00000310405	9606.ENSP00000308815	0	0	0	0	0.146	0	0.6	0.463	0.8
CCL18	CCL19	4451437	4438451	9606.ENSP00000479955	9606.ENSP00000308815	0	0	0	0	0.372	0	0	0.691	0.798
POU2AF1	MZB1	4446101	4438002	9606.ENSP00000376786	9606.ENSP00000303920	0	0	0	0	0.609	0	0	0.495	0.794
FCRLA	CD79A	4442993	4433192	9606.ENSP00000356936	9606.ENSP00000221972	0	0	0	0	0.683	0	0	0.297	0.768
XCR1	CCL21	4438586	4434713	9606.ENSP00000310405	9606.ENSP00000259607	0	0	0	0	0.09	0.05	0.6	0.402	0.765
CD19	IL10	4449841	4448642	9606.ENSP00000437940	9606.ENSP00000412237	0	0	0	0	0	0	0	0.764	0.764
PPARGC1A	NR0B2	4435507	4434348	9606.ENSP00000264867	9606.ENSP00000254227	0	0	0	0	0	0.37	0	0.638	0.762
CCL18	XCR1	4451437	4438586	9606.ENSP00000479955	9606.ENSP00000310405	0	0	0	0	0.108	0.124	0.6	0.319	0.758
XCR1	CCL13	4438586	4433341	9606.ENSP00000310405	9606.ENSP00000225844	0	0	0	0	0.076	0	0.6	0.398	0.758
CD19	BLK	4449841	4434678	9606.ENSP00000437940	9606.ENSP00000259089	0	0	0	0	0.609	0	0	0.4	0.755
MZB1	IGJ	4438002	4434385	9606.ENSP00000303920	9606.ENSP00000254801	0	0	0	0	0.682	0	0	0.257	0.753
CD19	IL7R	4449841	4438199	9606.ENSP00000437940	9606.ENSP00000306157	0	0	0	0	0.071	0	0	0.739	0.748
CCL18	CD163	4451437	4442211	9606.ENSP00000479955	9606.ENSP00000352071	0	0	0	0	0.255	0	0	0.669	0.742
CD19	TCL1A	4449841	4447199	9606.ENSP00000437940	9606.ENSP00000385036	0	0	0	0	0.478	0	0	0.512	0.734
SPIB	POU2AF1	4451014	4446101	9606.ENSP00000471921	9606.ENSP00000376786	0	0	0	0	0.16	0	0	0.677	0.717
CD19	TNFSF13B	4449841	4444645	9606.ENSP00000437940	9606.ENSP00000365048	0	0	0	0	0.063	0	0	0.709	0.716
FCRLA	BLK	4442993	4434678	9606.ENSP00000356936	9606.ENSP00000259089	0	0	0	0	0.632	0	0	0.249	0.712
CCL19	IL7R	4438451	4438199	9606.ENSP00000308815	9606.ENSP00000306157	0	0	0	0	0.513	0	0	0.415	0.703
POU2AF1	IGJ	4446101	4434385	9606.ENSP00000376786	9606.ENSP00000254801	0	0	0	0	0.579	0	0	0.292	0.689
IL2RA	IL7R	4445295	4438199	9606.ENSP00000369293	9606.ENSP00000306157	0	0	0	0	0.082	0	0	0.675	0.689
MS4A1	IGLL5	4449663	4449581	9606.ENSP00000433277	9606.ENSP00000431254	0	0	0	0	0.46	0.325	0	0.187	0.677
MS4A1	FCRLA	4449663	4442993	9606.ENSP00000433277	9606.ENSP00000356936	0	0	0	0	0.552	0	0	0.308	0.677
PAH	PNMT	4450247	4435899	9606.ENSP00000448059	9606.ENSP00000269582	0	0	0	0	0	0	0	0.673	0.673
CYP17A1	KLK3	4443418	4438915	9606.ENSP00000358903	9606.ENSP00000314151	0	0	0	0	0	0.05	0	0.669	0.672
IL10	HGF	4448642	4433227	9606.ENSP00000412237	9606.ENSP00000222390	0	0	0	0	0	0	0	0.653	0.653
PAH	PROZ	4450247	4441427	9606.ENSP00000448059	9606.ENSP00000344458	0	0	0	0	0.652	0	0	0	0.652
CD19	AMBP	4449841	4435563	9606.ENSP00000437940	9606.ENSP00000265132	0	0	0	0	0	0	0	0.65	0.65
CCL18	CCL21	4451437	4434713	9606.ENSP00000479955	9606.ENSP00000259607	0	0	0	0	0.292	0	0	0.518	0.645
VSIG4	CR1	4444445	4442796	9606.ENSP00000363869	9606.ENSP00000356016	0	0	0	0	0.089	0	0	0.617	0.636
CD19	CR1	4449841	4442796	9606.ENSP00000437940	9606.ENSP00000356016	0	0	0	0	0.108	0	0	0.603	0.631
CD19	POU2AF1	4449841	4446101	9606.ENSP00000437940	9606.ENSP00000376786	0	0	0	0	0.35	0	0	0.448	0.626
PAH	F7	4450247	4444589	9606.ENSP00000448059	9606.ENSP00000364731	0	0	0	0	0.605	0	0	0.088	0.625
CD19	IL2RA	4449841	4445295	9606.ENSP00000437940	9606.ENSP00000369293	0	0	0	0	0.089	0	0	0.601	0.621
CCL18	IL10	4451437	4448642	9606.ENSP00000479955	9606.ENSP00000412237	0	0	0	0	0.085	0	0	0.603	0.621
CCL18	CCL13	4451437	4433341	9606.ENSP00000479955	9606.ENSP00000225844	0	0	0	0.836	0.552	0	0	0.671	0.6
CYP17A1	HSD11B1	4443418	4442791	9606.ENSP00000358903	9606.ENSP00000355995	0	0	0	0	0.062	0.092	0	0.561	0.593
CYP17A1	HSD11B2	4443418	4439082	9606.ENSP00000358903	9606.ENSP00000316786	0	0	0	0	0	0.064	0	0.581	0.591
TNFSF13B	CCL19	4444645	4438451	9606.ENSP00000365048	9606.ENSP00000308815	0	0	0	0	0.084	0	0	0.566	0.586
MS4A1	BLK	4449663	4434678	9606.ENSP00000433277	9606.ENSP00000259089	0	0	0	0	0.468	0	0	0.243	0.58
TCL1A	CD79A	4447199	4433192	9606.ENSP00000385036	9606.ENSP00000221972	0	0	0	0	0.323	0	0	0.398	0.575
SPIB	CD19	4451014	4449841	9606.ENSP00000471921	9606.ENSP00000437940	0	0	0	0	0.266	0	0	0.441	0.572
IL10	CCL21	4448642	4434713	9606.ENSP00000412237	9606.ENSP00000259607	0	0	0	0	0	0	0	0.57	0.57
CD163	GJB6	4442211	4441840	9606.ENSP00000352071	9606.ENSP00000348521	0	0	0	0	0	0	0	0.57	0.57
PAH	AMBP	4450247	4435563	9606.ENSP00000448059	9606.ENSP00000265132	0	0	0	0	0.569	0	0	0	0.569
TMPRSS2	CYP17A1	4446832	4443418	9606.ENSP00000381588	9606.ENSP00000358903	0	0	0	0	0.061	0.05	0	0.552	0.565
CD19	TNFRSF17	4449841	4432630	9606.ENSP00000437940	9606.ENSP00000053243	0	0	0	0	0.138	0	0	0.516	0.564
AMBP	LTF	4435563	4433548	9606.ENSP00000265132	9606.ENSP00000231751	0	0	0	0	0.461	0	0	0.208	0.554
MS4A1	TCL1A	4449663	4447199	9606.ENSP00000433277	9606.ENSP00000385036	0	0	0	0	0.333	0	0	0.355	0.551
PAEP	AMBP	4448936	4435563	9606.ENSP00000417898	9606.ENSP00000265132	0	0	0	0	0.058	0	0	0.54	0.548
TNFSF13B	CCL21	4444645	4434713	9606.ENSP00000365048	9606.ENSP00000259607	0	0	0	0	0.062	0	0	0.534	0.544
CD79A	TNFRSF17	4433192	4432630	9606.ENSP00000221972	9606.ENSP00000053243	0	0	0	0	0.182	0	0	0.44	0.522
MS4A1	POU2AF1	4449663	4446101	9606.ENSP00000433277	9606.ENSP00000376786	0	0	0	0	0.419	0	0	0.204	0.518
MIXL1	ISL1	4450036	4433509	9606.ENSP00000442439	9606.ENSP00000230658	0	0	0	0	0	0.15	0	0.432	0.497
CD19	CCL21	4449841	4434713	9606.ENSP00000437940	9606.ENSP00000259607	0	0	0	0	0.061	0	0	0.484	0.495
CD19	CCL19	4449841	4438451	9606.ENSP00000437940	9606.ENSP00000308815	0	0	0	0	0.086	0	0	0.467	0.492
SPIB	CD79A	4451014	4433192	9606.ENSP00000471921	9606.ENSP00000221972	0	0	0	0	0.248	0	0	0.35	0.491
CCL18	IL7R	4451437	4438199	9606.ENSP00000479955	9606.ENSP00000306157	0	0	0	0	0.126	0	0	0.439	0.489
FBN3	HSD11B1	4450962	4442791	9606.ENSP00000470498	9606.ENSP00000355995	0	0	0	0	0	0	0	0.486	0.485
IL10	CCL13	4448642	4433341	9606.ENSP00000412237	9606.ENSP00000225844	0	0	0	0	0.061	0	0	0.474	0.484
IGLL5	POU2AF1	4449581	4446101	9606.ENSP00000431254	9606.ENSP00000376786	0	0	0	0	0.171	0	0	0.399	0.48
TNFSF13B	CD79A	4444645	4433192	9606.ENSP00000365048	9606.ENSP00000221972	0	0	0	0	0.097	0	0	0.446	0.478
PAH	NR0B2	4450247	4434348	9606.ENSP00000448059	9606.ENSP00000254227	0	0	0	0	0.221	0	0	0.354	0.475
CR1	CD163	4442796	4442211	9606.ENSP00000356016	9606.ENSP00000352071	0	0	0	0	0.15	0	0	0.404	0.472
CR1	CD79A	4442796	4433192	9606.ENSP00000356016	9606.ENSP00000221972	0	0	0	0	0.118	0	0	0.425	0.471
CD19	CD163	4449841	4442211	9606.ENSP00000437940	9606.ENSP00000352071	0	0	0	0	0.061	0	0	0.446	0.457
POU2AF1	BLK	4446101	4434678	9606.ENSP00000376786	9606.ENSP00000259089	0	0	0	0	0.229	0.063	0	0.287	0.439
CYP17A1	NR0B2	4443418	4434348	9606.ENSP00000358903	9606.ENSP00000254227	0	0	0	0	0.063	0.085	0	0.394	0.435
IGLL5	MZB1	4449581	4438002	9606.ENSP00000431254	9606.ENSP00000303920	0	0	0	0	0.267	0	0	0.257	0.432
AMBP	CD79A	4435563	4433192	9606.ENSP00000265132	9606.ENSP00000221972	0	0	0	0	0	0.379	0	0.116	0.427
SPIB	IGLL5	4451014	4449581	9606.ENSP00000471921	9606.ENSP00000431254	0	0	0	0	0.108	0.085	0	0.349	0.422
HMGCS2	PPARGC1A	4443311	4435507	9606.ENSP00000358414	9606.ENSP00000264867	0	0	0	0	0.057	0	0	0.412	0.422
FREM1	CR1	4448667	4442796	9606.ENSP00000412940	9606.ENSP00000356016	0	0	0	0	0	0	0	0.419	0.419
CD19	IGJ	4449841	4434385	9606.ENSP00000437940	9606.ENSP00000254801	0	0	0	0	0.064	0	0	0.4	0.414
TCL1A	FCRLA	4447199	4442993	9606.ENSP00000385036	9606.ENSP00000356936	0	0	0	0	0.213	0	0	0.286	0.414
IGLL5	TCL1A	4449581	4447199	9606.ENSP00000431254	9606.ENSP00000385036	0	0	0	0	0.126	0	0	0.354	0.411
GGT6	CKB	4445563	4437548	9606.ENSP00000370962	9606.ENSP00000299198	0	0	0	0	0	0	0	0.409	0.409
IL10	CR1	4448642	4442796	9606.ENSP00000412237	9606.ENSP00000356016	0	0	0	0	0.088	0	0	0.379	0.409
GREM1	CHRDL2	4451289	4435293	9606.ENSP00000478319	9606.ENSP00000263671	0	0	0	0	0	0	0	0.408	0.408
CKMT1B	LDHD	4437660	4437622	9606.ENSP00000300283	9606.ENSP00000300051	0	0	0	0	0.065	0	0	0.391	0.406
F7	PROZ	4444589	4441427	9606.ENSP00000364731	9606.ENSP00000344458	0	0	0	0.735	0.378	0	0	0.193	0.404
POU2AF1	FCRLA	4446101	4442993	9606.ENSP00000376786	9606.ENSP00000356936	0	0	0	0	0.27	0	0	0.213	0.402
IL7R	AMBP	4438199	4435563	9606.ENSP00000306157	9606.ENSP00000265132	0	0	0	0	0	0	0	0.4	0.4
