# Supplementary material for: Comprehensive insights on pivotal prognostic signature involved in clear cell renal cell carcinoma microenvironment using the ESTIMATE algorithm
Source: Cancer Med. 2020 Apr 20;9(12):4310–23. doi: 10.1002/cam4.2983 (PMC7300420; doi:10.1002/cam4.2983)
Supplement: Supplementary file 11 — Table S4 [file CAM4-9-4310-s011.xlsx]

## Sheet: Sheet1
id	futime	fustat	riskScore	risk
TCGA-A3-A8OU	0	0	1.11075	high
TCGA-A3-A8OX	0	0	0.252492	low
TCGA-B0-5104	0	1	0.622468	low
TCGA-CJ-5689	0	1	101.671	high
TCGA-CZ-5470	0	0	1.91417	high
TCGA-BP-4337	0.00547945	1	1.64753	high
TCGA-A3-A6NN	0.00821918	0	1.11099	high
TCGA-A3-A8CQ	0.00821918	0	0.561345	low
TCGA-B8-5163	0.0109589	0	18.2548	high
TCGA-B4-5844	0.0191781	0	0.587693	low
TCGA-B8-5165	0.0219178	0	0.284531	low
TCGA-B4-5843	0.030137	0	1.01235	high
TCGA-BP-4166	0.0356164	0	1.61248	high
TCGA-B8-5551	0.0410959	0	0.703726	low
TCGA-A3-3308	0.0438356	0	2.61095	high
TCGA-B4-5835	0.0438356	0	3.98603	high
TCGA-B0-4813	0.0493151	1	3.8833	high
TCGA-CZ-4856	0.0493151	0	1.39051	high
TCGA-B8-4619	0.0520548	0	0.498186	low
TCGA-B8-5162	0.060274	0	0.732786	low
TCGA-B8-5164	0.0630137	0	0.236866	low
TCGA-CZ-5453	0.0684932	0	0.286572	low
TCGA-BP-5202	0.0794521	0	0.767702	low
TCGA-B4-5834	0.10411	0	0.763741	low
TCGA-CW-6087	0.112329	1	14.2654	high
TCGA-B0-4698	0.115068	1	8.946	high
TCGA-AS-3778	0.117808	0	0.589536	low
TCGA-B0-4690	0.117808	1	21.2968	high
TCGA-B2-4098	0.139726	1	3.90633	high
TCGA-B8-A54G	0.145205	0	2.52644	high
TCGA-B0-5119	0.161644	0	1.09941	high
TCGA-CZ-5468	0.161644	1	2.57617	high
TCGA-GK-A6C7	0.167123	0	0.582524	low
TCGA-BP-5173	0.169863	1	0.1788	low
TCGA-B0-4706	0.178082	1	1.54408	high
TCGA-B0-5096	0.186301	1	73.8603	high
TCGA-B0-4849	0.189041	1	1.56408	high
TCGA-CZ-5467	0.2	1	1.71627	high
TCGA-B0-4693	0.210959	1	0.959894	low
TCGA-CJ-4918	0.254795	1	1.98889	high
TCGA-B0-4710	0.263014	0	0.796855	low
TCGA-B0-4714	0.271233	1	0.502683	low
TCGA-B0-4688	0.276712	1	4.65489	high
TCGA-B0-4694	0.290411	1	1.63026	high
TCGA-BP-4327	0.29863	1	7.24073	high
TCGA-B0-4699	0.30137	1	0.881804	low
TCGA-BP-4989	0.323288	0	2.80385	high
TCGA-EU-5905	0.326027	0	1.43363	high
TCGA-EU-5907	0.347945	0	1.25366	high
TCGA-A3-3346	0.375342	1	2.16368	high
TCGA-B0-4691	0.380822	1	2.56115	high
TCGA-CJ-4920	0.380822	1	1.51339	high
TCGA-B4-5836	0.386301	0	1.24207	high
TCGA-B8-A54I	0.410959	0	1.97226	high
TCGA-B4-5832	0.424658	0	3.50454	high
TCGA-BP-4771	0.443836	1	3.54891	high
TCGA-CW-5584	0.449315	1	0.746668	low
TCGA-B4-5838	0.454795	0	1.09158	high
TCGA-CZ-4865	0.454795	1	3.39711	high
TCGA-B0-4814	0.460274	1	1.67529	high
TCGA-B4-5378	0.479452	0	0.874474	low
TCGA-BP-4993	0.484932	0	1.06997	high
TCGA-B8-4622	0.49589	0	1.35888	high
TCGA-B0-4703	0.49863	1	7.02843	high
TCGA-BP-4761	0.49863	0	3.28461	high
TCGA-B0-4819	0.50137	1	1.11686	high
TCGA-B2-4101	0.515068	0	1.89296	high
TCGA-BP-5169	0.528767	0	2.8191	high
TCGA-B8-5549	0.531507	0	0.458226	low
TCGA-B0-4713	0.553425	1	0.748955	low
TCGA-B2-4102	0.553425	0	0.689018	low
TCGA-B0-4841	0.558904	1	2.7026	high
TCGA-BP-4803	0.558904	0	1.37432	high
TCGA-BP-4967	0.561644	0	1.41535	high
TCGA-CZ-4860	0.564384	1	11.8576	high
TCGA-EU-5906	0.564384	0	0.330911	low
TCGA-BP-4807	0.578082	0	0.931274	low
TCGA-BP-4974	0.578082	1	0.861158	low
TCGA-B0-5084	0.608219	1	1.40889	high
TCGA-CJ-6033	0.613699	1	2.94402	high
TCGA-B8-4620	0.619178	0	4.12535	high
TCGA-B0-4701	0.652055	1	1.71781	high
TCGA-B8-5159	0.657534	0	0.603835	low
TCGA-G6-A5PC	0.663014	1	2.71536	high
TCGA-B0-5095	0.671233	1	3.63334	high
TCGA-B8-4154	0.69863	0	0.616333	low
TCGA-B8-A54H	0.70137	0	1.14769	high
TCGA-B2-5636	0.726027	0	0.785364	low
TCGA-B8-4151	0.767123	0	0.579666	low
TCGA-B8-5158	0.80274	0	1.42785	high
TCGA-BP-5177	0.80274	0	1.12961	high
TCGA-B0-4828	0.841096	1	1.48467	high
TCGA-CZ-5462	0.852055	1	2.59362	high
TCGA-B0-4844	0.857534	1	2.67929	high
TCGA-G6-A8L6	0.857534	1	2.10934	high
TCGA-B2-5635	0.863014	0	0.888735	low
TCGA-A3-3363	0.873973	0	0.662705	low
TCGA-B0-4843	0.876712	1	1.95571	high
TCGA-A3-A8OW	0.884932	0	0.600792	low
TCGA-B2-5641	0.887671	0	0.315576	low
TCGA-BP-4770	0.90137	1	1.44225	high
TCGA-CZ-5461	0.90411	1	0.446341	low
TCGA-B0-5094	0.912329	1	1.59318	high
TCGA-BP-4798	0.915068	1	13.8544	high
TCGA-CJ-4644	0.920548	1	1.6984	high
TCGA-A3-A8OV	0.931507	0	1.09628	high
TCGA-B0-5080	0.936986	1	9.48154	high
TCGA-BP-4352	0.942466	1	3.38503	high
TCGA-BP-4782	0.969863	0	1.13631	high
TCGA-DV-5569	0.972603	0	0.420749	low
TCGA-T7-A92I	0.975342	0	1.21782	high
TCGA-B2-5633	0.980822	0	0.738371	low
TCGA-B0-5113	0.983562	0	1.0904	high
TCGA-6D-AA2E	0.991781	0	2.28489	high
TCGA-B0-5081	0.991781	1	3.00604	high
TCGA-B2-3923	0.991781	0	8.46035e-05	low
TCGA-B4-5377	1	0	0.604603	low
TCGA-DV-A4VZ	1	0	0.654093	low
TCGA-AK-3465	1.01096	0	0.786559	low
TCGA-DV-5568	1.0137	0	1.01863	high
TCGA-B2-3924	1.01644	0	0.510053	low
TCGA-BP-4349	1.01918	0	1.20498	high
TCGA-CZ-5986	1.02192	0	0.537674	low
TCGA-B2-4099	1.02466	0	1.91881	high
TCGA-BP-4756	1.02466	0	1.90321	high
TCGA-BP-4353	1.0274	1	2.09884	high
TCGA-B8-4148	1.03836	0	0.611785	low
TCGA-3Z-A93Z	1.05479	0	0.930925	low
TCGA-B8-5552	1.07397	0	0.491447	low
TCGA-BP-4768	1.09589	0	0.98297	high
TCGA-B8-4153	1.10959	0	0.756825	low
TCGA-BP-5187	1.11233	0	1.1586	high
TCGA-BP-5194	1.11781	0	0.595101	low
TCGA-BP-4776	1.12603	0	1.86727	high
TCGA-B2-5639	1.14247	0	1.04395	high
TCGA-B8-4621	1.18082	0	0.948366	low
TCGA-B8-A8YJ	1.18082	0	0.904879	low
TCGA-CJ-4638	1.18082	1	1.79695	high
TCGA-BP-4970	1.1863	0	1.09855	high
TCGA-B8-5550	1.18904	0	1.49854	high
TCGA-B8-5553	1.19178	0	0.495988	low
TCGA-CZ-5987	1.21918	1	2.08987	high
TCGA-CZ-4861	1.22192	1	5.75861	high
TCGA-B0-5402	1.23014	0	1.13461	high
TCGA-B0-4823	1.24384	1	1.97209	high
TCGA-BP-4977	1.24384	0	1.03564	high
TCGA-B0-5092	1.25753	1	0.951761	low
TCGA-A3-A6NJ	1.28219	0	0.334662	low
TCGA-B8-A54K	1.28493	0	0.92037	low
TCGA-BP-4335	1.30137	1	2.27841	high
TCGA-B0-4810	1.30959	1	4.17409	high
TCGA-B0-5694	1.31507	1	1.44431	high
TCGA-BP-4787	1.31507	1	1.62388	high
TCGA-B0-5099	1.32877	1	0.55162	low
TCGA-B0-5120	1.35068	0	1.97533	high
TCGA-B8-A7U6	1.35616	0	1.04286	high
TCGA-MW-A4EC	1.36438	0	0.38664	low
TCGA-BP-4992	1.3726	0	1.50425	high
TCGA-B8-5546	1.38356	0	0.560655	low
TCGA-B2-A4SR	1.38904	0	0.29519	low
TCGA-B0-4818	1.39726	1	1.15272	high
TCGA-B8-4146	1.4	0	0.561982	low
TCGA-B8-A54F	1.42192	0	3.82279	high
TCGA-B8-5545	1.43014	0	0.697057	low
TCGA-B8-A54J	1.44658	0	0.913574	low
TCGA-B0-5117	1.46575	0	0.592406	low
TCGA-EU-5904	1.50959	0	0.667302	low
TCGA-CJ-5681	1.51233	1	13.7462	high
TCGA-B0-5121	1.51781	0	0.778837	low
TCGA-A3-3352	1.53699	1	0.609979	low
TCGA-CZ-5455	1.53699	1	0.686347	low
TCGA-BP-4340	1.53973	1	1.1247	high
TCGA-B0-5088	1.54247	1	0.814	low
TCGA-BP-5000	1.54247	0	0.530156	low
TCGA-A3-3380	1.55342	0	0.926374	low
TCGA-CW-6097	1.56438	1	0.437788	low
TCGA-A3-3382	1.5726	0	1.4904	high
TCGA-CJ-5678	1.5726	1	0.836529	low
TCGA-B0-4697	1.58356	1	5.7152	high
TCGA-B0-5109	1.60822	1	2.03088	high
TCGA-MM-A563	1.61918	0	0.864652	low
TCGA-B0-4707	1.64384	1	4.74612	high
TCGA-BP-5198	1.65205	0	1.81656	high
TCGA-MM-A564	1.66301	0	2.21379	high
TCGA-B0-4718	1.68767	0	0.396448	low
TCGA-A3-3387	1.69041	0	1.78854	high
TCGA-BP-4795	1.69863	0	0.347834	low
TCGA-A3-3378	1.72603	0	5.5046	high
TCGA-B0-5075	1.74521	1	0.601946	low
TCGA-BP-4334	1.76712	1	1.04639	high
TCGA-CJ-4868	1.76986	1	5.31827	high
TCGA-B0-5399	1.7863	0	0.472063	low
TCGA-B0-5116	1.8	0	0.725921	low
TCGA-CZ-5463	1.8137	0	0.241893	low
TCGA-B0-5097	1.82192	0	1.58658	high
TCGA-CJ-5679	1.86027	1	2.09607	high
TCGA-AK-3455	1.87123	1	3.26126	high
TCGA-CZ-5466	1.87671	0	0.391143	low
TCGA-A3-A6NL	1.88767	0	1.29345	high
TCGA-BP-5186	1.89863	0	0.260261	low
TCGA-CZ-5988	1.89863	0	0.938182	low
TCGA-MM-A84U	1.91781	0	3.41581	high
TCGA-BP-4169	1.92055	1	2.65873	high
TCGA-B8-4143	1.94247	1	4.41324	high
TCGA-BP-5192	1.95616	0	0.100023	low
TCGA-CZ-5454	1.97808	1	2.38215	high
TCGA-DV-5574	1.98082	0	2.1557	high
TCGA-DV-5576	1.99178	1	0.316161	low
TCGA-A3-3313	2.0137	1	1.295	high
TCGA-A3-3372	2.0137	0	1.07071	high
TCGA-BP-5195	2.05205	0	1.3894	high
TCGA-CJ-4893	2.05479	0	1.42453	high
TCGA-CJ-5680	2.10411	1	2.20741	high
TCGA-B0-5085	2.10959	1	1.06553	high
TCGA-CZ-4853	2.12055	0	0.474476	low
TCGA-CJ-5677	2.14247	1	3.20187	high
TCGA-BP-4986	2.15068	0	10.642	high
TCGA-B0-4847	2.1726	1	1.07805	high
TCGA-B0-5115	2.18356	0	0.651767	low
TCGA-CJ-4891	2.24384	1	2.12522	high
TCGA-BP-5189	2.25205	1	1.42814	high
TCGA-B8-A54D	2.27397	0	1.45291	high
TCGA-B0-4838	2.28493	1	0.619257	low
TCGA-BP-5006	2.30137	0	0.496306	low
TCGA-CJ-4894	2.30411	1	0.459637	low
TCGA-BP-4329	2.31507	1	1.35401	high
TCGA-AK-3461	2.33699	0	1.33935	high
TCGA-A3-3383	2.3589	0	0.485136	low
TCGA-B0-4696	2.3726	1	0.9497	low
TCGA-A3-3365	2.39178	0	0.62669	low
TCGA-AK-3454	2.39452	0	2.69033	high
TCGA-BP-5010	2.40548	1	1.51277	high
TCGA-B0-4848	2.41918	1	3.98585	high
TCGA-AK-3426	2.42466	1	1.90166	high
TCGA-B0-4827	2.42466	1	3.6432	high
TCGA-B8-A54E	2.49041	0	0.459519	low
TCGA-A3-3351	2.49315	0	0.363679	low
TCGA-DV-5567	2.49315	0	0.623241	low
TCGA-B0-5108	2.49589	0	3.95245	high
TCGA-B0-5107	2.53973	1	2.98558	high
TCGA-BP-4998	2.55342	0	1.23631	high
TCGA-BP-5175	2.55342	0	4.69102	high
TCGA-CJ-4887	2.55342	1	0.693793	low
TCGA-A3-3343	2.58904	0	0.281192	low
TCGA-CZ-5469	2.59178	1	2.37369	high
TCGA-AK-3460	2.60548	0	1.04998	high
TCGA-BP-5201	2.60548	0	0.846913	low
TCGA-BP-4985	2.60822	1	5.21196	high
TCGA-BP-4355	2.61096	1	1.35053	high
TCGA-BP-5191	2.64932	0	2.09902	high
TCGA-BP-4351	2.65753	0	1.2601	high
TCGA-BP-4164	2.71781	1	1.34726	high
TCGA-DV-5575	2.75616	0	0.776317	low
TCGA-BP-5190	2.76986	0	1.09876	high
TCGA-BP-4982	2.77808	0	0.723596	low
TCGA-A3-A6NI	2.78904	0	1.51972	high
TCGA-BP-5196	2.78904	0	6.28373	high
TCGA-B0-4817	2.79178	1	3.22405	high
TCGA-BP-4354	2.83288	1	8.22586	high
TCGA-B0-5083	2.86301	1	1.49964	high
TCGA-BP-5200	2.91233	0	1.10163	high
TCGA-BP-5008	2.93425	0	0.128813	low
TCGA-CW-5590	2.94521	1	0.535536	low
TCGA-B0-5700	2.96438	0	0.172697	low
TCGA-G6-A8L8	2.98904	1	1.2968	high
TCGA-B0-5110	2.99178	0	0.372209	low
TCGA-BP-5009	2.99178	1	1.19468	high
TCGA-BP-4981	3.00548	1	1.66685	high
TCGA-A3-3323	3.03014	0	0.771762	low
TCGA-BP-4797	3.03288	0	0.566983	low
TCGA-B0-4822	3.04384	1	2.35152	high
TCGA-BP-4790	3.04384	1	0.265835	low
TCGA-A3-3306	3.06849	0	1.01473	high
TCGA-B0-4852	3.07123	1	0.269493	low
TCGA-BP-4801	3.07945	0	0.614012	low
TCGA-BP-4987	3.07945	0	0.542412	low
TCGA-BP-5004	3.08493	0	0.356061	low
TCGA-A3-3319	3.09589	0	2.77537	high
TCGA-DV-5573	3.09589	0	0.301423	low
TCGA-B0-5400	3.10137	0	2.17362	high
TCGA-BP-5185	3.10137	0	0.788971	low
TCGA-BP-4332	3.10411	0	0.757771	low
TCGA-BP-4799	3.10411	1	2.65333	high
TCGA-BP-5184	3.10411	0	0.362507	low
TCGA-A3-3326	3.11507	0	0.443097	low
TCGA-BP-5007	3.12329	0	0.530071	low
TCGA-AK-3456	3.13151	0	1.06832	high
TCGA-BP-5182	3.19178	0	0.375433	low
TCGA-AK-3458	3.2	0	1.26066	high
TCGA-A3-3325	3.20548	1	1.02839	high
TCGA-BP-5001	3.22466	0	0.375177	low
TCGA-A3-3324	3.24932	0	0.91992	low
TCGA-A3-3311	3.26301	1	0.741629	low
TCGA-B0-4846	3.28767	1	0.428384	low
TCGA-CJ-4895	3.28767	1	4.27606	high
TCGA-B0-5703	3.29589	0	0.208783	low
TCGA-AK-3447	3.33425	0	0.875353	low
TCGA-B0-4821	3.36986	1	2.79461	high
TCGA-AS-3777	3.39178	0	2.61935	high
TCGA-B0-4836	3.39178	1	0.930414	low
TCGA-A3-3331	3.44384	0	0.355512	low
TCGA-BP-4999	3.46849	0	0.558088	low
TCGA-BP-4763	3.47945	1	0.793202	low
TCGA-AK-3445	3.50685	0	2.02607	high
TCGA-BP-5183	3.53699	0	0.567912	low
TCGA-A3-3358	3.58082	0	0.90972	low
TCGA-BP-4994	3.58356	0	0.420266	low
TCGA-A3-3374	3.6	0	0.564991	low
TCGA-CZ-4864	3.60274	1	0.542704	low
TCGA-B0-5077	3.60822	1	1.01474	high
TCGA-DV-5565	3.6411	0	0.972553	low
TCGA-B0-4712	3.66301	1	1.70456	high
TCGA-BP-4762	3.67945	1	0.61074	low
TCGA-BP-5199	3.71233	0	1.20267	high
TCGA-BP-4347	3.74521	0	0.695262	low
TCGA-B0-4816	3.75616	1	1.71431	high
TCGA-BP-4995	3.75616	0	0.662901	low
TCGA-CJ-4916	3.76164	0	0.826887	low
TCGA-CZ-5465	3.7726	0	0.424766	low
TCGA-B0-4837	3.77534	1	2.35001	high
TCGA-BP-4973	3.79178	0	0.456651	low
TCGA-A3-3328	3.79452	0	0.28924	low
TCGA-A3-3349	3.79452	0	1.13532	high
TCGA-AK-3453	3.8274	0	1.58373	high
TCGA-DV-5566	3.83014	0	0.243773	low
TCGA-CZ-4854	3.84658	1	2.3143	high
TCGA-BP-4983	3.87123	0	4.82092	high
TCGA-BP-4991	3.87123	0	0.552791	low
TCGA-CJ-4635	3.87945	0	0.800263	low
TCGA-B0-4811	3.88219	1	0.613635	low
TCGA-B0-5695	3.89041	0	0.524783	low
TCGA-AK-3443	3.89863	0	0.22652	low
TCGA-CZ-5460	3.91781	0	0.938931	low
TCGA-CZ-4857	3.92329	1	1.28686	high
TCGA-BP-4975	3.92603	0	0.921889	low
TCGA-CJ-4872	3.93151	0	1.31589	high
TCGA-A3-3307	3.93425	0	0.739366	low
TCGA-CJ-4901	3.9726	0	2.15609	high
TCGA-B0-5710	3.99726	0	1.38712	high
TCGA-BP-4804	3.99726	0	0.404598	low
TCGA-BP-4766	4.00548	0	0.110254	low
TCGA-BP-5168	4.00822	1	0.203169	low
TCGA-A3-3322	4.04932	0	0.623861	low
TCGA-AK-3451	4.05753	0	1.16587	high
TCGA-B0-5692	4.07397	0	0.616948	low
TCGA-BP-4971	4.07397	0	1.29042	high
TCGA-BP-4789	4.07945	0	0.542003	low
TCGA-A3-3317	4.08493	0	0.764837	low
TCGA-CZ-5984	4.08493	0	1.07762	high
TCGA-CZ-5464	4.08767	0	0.609878	low
TCGA-A3-3316	4.09041	0	1.48047	high
TCGA-BP-4346	4.09041	1	0.597474	low
TCGA-BP-5181	4.09589	0	0.302113	low
TCGA-CJ-4905	4.09863	0	0.603545	low
TCGA-CJ-4870	4.10411	0	0.583959	low
TCGA-CJ-4907	4.10685	0	0.732902	low
TCGA-BP-4972	4.11507	0	0.959901	low
TCGA-A3-3320	4.13151	0	0.663902	low
TCGA-AK-3450	4.13151	0	1.26356	high
TCGA-CZ-5459	4.15068	0	0.712374	low
TCGA-BP-4345	4.15342	0	1.87857	high
TCGA-CJ-4902	4.16438	0	0.892711	low
TCGA-CJ-4892	4.16712	0	1.00249	high
TCGA-CJ-4899	4.1863	0	0.340307	low
TCGA-CJ-4908	4.19452	0	0.838394	low
TCGA-CZ-5457	4.23836	0	1.22818	high
TCGA-CZ-5452	4.26301	0	0.660541	low
TCGA-CZ-5456	4.26849	0	1.58877	high
TCGA-CZ-5458	4.26849	0	0.24295	low
TCGA-A3-3362	4.27123	0	0.241822	low
TCGA-CJ-4903	4.27397	0	1.18606	high
TCGA-CJ-4888	4.29315	1	4.07953	high
TCGA-B0-5098	4.33973	1	3.11904	high
TCGA-B0-4815	4.35068	1	3.05388	high
TCGA-BP-4341	4.35342	1	0.988232	high
TCGA-BP-5176	4.35616	1	0.56141	low
TCGA-B0-5106	4.37808	1	2.41925	high
TCGA-CZ-5989	4.38082	0	0.833319	low
TCGA-B0-5702	4.39726	0	4.58108	high
TCGA-A3-3347	4.41096	1	1.6882	high
TCGA-A3-3373	4.4411	0	0.206849	low
TCGA-A3-3329	4.44932	0	0.654838	low
TCGA-BP-4326	4.45205	1	0.993841	high
TCGA-CJ-6028	4.45205	1	0.669868	low
TCGA-DV-A4VX	4.45479	1	2.26522	high
TCGA-CJ-4642	4.46027	0	0.285342	low
TCGA-CZ-5985	4.46301	0	1.0989	high
TCGA-BP-4976	4.47123	0	0.278635	low
TCGA-B0-4839	4.49041	1	1.93608	high
TCGA-B0-4824	4.53973	1	0.626878	low
TCGA-CJ-4912	4.53973	0	1.58569	high
TCGA-CJ-4641	4.55068	1	1.2085	high
TCGA-BP-4344	4.56438	0	0.787652	low
TCGA-CZ-5451	4.56986	0	0.43596	low
TCGA-BP-4177	4.57534	0	0.503083	low
TCGA-CZ-4863	4.63288	0	0.349199	low
TCGA-A3-3376	4.64658	1	1.85981	high
TCGA-CJ-4900	4.69589	1	4.547	high
TCGA-B0-4842	4.72329	1	4.83283	high
TCGA-B0-5696	4.73151	0	0.570716	low
TCGA-BP-4777	4.74247	0	0.362319	low
TCGA-B0-5701	4.74521	0	0.932164	low
TCGA-AK-3440	4.78082	0	0.381975	low
TCGA-BP-4968	4.78356	0	0.746408	low
TCGA-CJ-4884	4.81918	0	1.33585	high
TCGA-CZ-4866	4.84384	0	1.74589	high
TCGA-CJ-4873	4.86575	0	1.83504	high
TCGA-BP-4962	4.89041	0	1.59198	high
TCGA-CZ-4859	4.89589	0	0.217589	low
TCGA-CJ-4904	4.90959	0	0.671887	low
TCGA-CJ-4643	4.91233	0	0.62188	low
TCGA-BP-4969	4.91507	0	0.38844	low
TCGA-CJ-4897	4.95342	0	0.671734	low
TCGA-CJ-4634	4.9863	0	0.703747	low
TCGA-BP-4963	5.02466	0	0.825483	low
TCGA-B0-5697	5.0274	0	1.43557	high
TCGA-BP-4775	5.04932	0	0.14125	low
TCGA-CZ-4862	5.04932	0	0.142827	low
TCGA-AK-3431	5.07671	0	1.93824	high
TCGA-BP-4784	5.07945	0	0.749572	low
TCGA-CJ-6027	5.08219	0	2.2544	high
TCGA-BP-4964	5.10137	0	0.745042	low
TCGA-B0-5713	5.10959	0	0.245876	low
TCGA-BP-4965	5.12603	0	0.4627	low
TCGA-BP-4769	5.13973	0	0.413458	low
TCGA-BP-4174	5.14795	0	0.597965	low
TCGA-CJ-4882	5.1589	0	0.966958	low
TCGA-CJ-5682	5.1589	0	1.03949	high
TCGA-BP-4774	5.16438	0	0.61112	low
TCGA-A3-3335	5.16712	0	1.39805	high
TCGA-BP-4330	5.1726	0	0.0785757	low
TCGA-CJ-5683	5.17534	0	0.530084	low
TCGA-BP-4173	5.1863	0	0.241017	low
TCGA-CJ-6031	5.22192	0	0.941804	low
TCGA-BP-4343	5.23836	1	3.58655	high
TCGA-BP-5178	5.23836	1	1.04849	high
TCGA-B0-5100	5.2411	1	1.34262	high
TCGA-CJ-4636	5.27123	0	1.03513	high
TCGA-BP-4961	5.30137	0	1.20256	high
TCGA-CJ-5671	5.32329	0	0.497438	low
TCGA-CZ-4858	5.32329	0	2.25308	high
TCGA-CJ-4889	5.33151	0	0.738102	low
TCGA-CJ-4886	5.34795	0	0.544914	low
TCGA-BP-4176	5.35616	0	0.722437	low
TCGA-CJ-4876	5.35616	0	1.54482	high
TCGA-CW-5580	5.38082	1	1.91346	high
TCGA-CJ-5672	5.40274	1	0.213267	low
TCGA-B0-4700	5.42466	1	2.92229	high
TCGA-B0-4845	5.4411	1	0.843513	low
TCGA-A3-3385	5.46027	0	0.136907	low
TCGA-CJ-4640	5.47397	0	0.387147	low
TCGA-DV-A4W0	5.50137	0	0.872641	low
TCGA-CJ-4881	5.51781	0	5.42808	high
TCGA-AK-3429	5.52603	0	0.295163	low
TCGA-CW-5588	5.52603	0	1.1104	high
TCGA-CJ-5686	5.58356	0	0.656099	low
TCGA-CZ-5982	5.59452	0	0.391896	low
TCGA-AK-3436	5.6	0	1.73029	high
TCGA-BP-4781	5.69863	0	1.36526	high
TCGA-CJ-4890	5.71233	0	0.754621	low
TCGA-AK-3434	5.71781	0	1.4106	high
TCGA-B0-4834	5.72603	1	0.165122	low
TCGA-CJ-4885	5.82192	0	1.17646	high
TCGA-G6-A8L7	5.84384	0	4.1709	high
TCGA-B0-4945	5.87671	1	1.14196	high
TCGA-BP-4960	5.95068	0	2.58371	high
TCGA-BP-4765	5.98356	0	0.775195	low
TCGA-CJ-4878	5.98904	0	1.6145	high
TCGA-AK-3433	6.00548	0	1.34826	high
TCGA-BP-4758	6.04932	0	0.377472	low
TCGA-AK-3428	6.09041	0	2.91798	high
TCGA-CW-5587	6.09863	0	0.144707	low
TCGA-CJ-4637	6.10137	1	1.07026	high
TCGA-CJ-5684	6.11233	0	0.294805	low
TCGA-BP-4342	6.18082	1	1.53893	high
TCGA-BP-5174	6.18356	0	1.0377	high
TCGA-BP-5180	6.2	0	1.49179	high
TCGA-A3-3367	6.21918	0	0.438678	low
TCGA-CW-5591	6.22192	0	0.38493	low
TCGA-A3-3370	6.23014	0	0.21985	low
TCGA-CJ-4874	6.25479	0	0.377605	low
TCGA-CJ-6030	6.29863	1	1.15004	high
TCGA-CJ-4639	6.32329	0	0.547732	low
TCGA-BP-4170	6.41918	1	0.921075	low
TCGA-CJ-4875	6.44658	0	1.10019	high
TCGA-BP-4760	6.46849	0	0.316287	low
TCGA-BP-4759	6.49863	0	1.20274	high
TCGA-CW-5589	6.51507	0	0.519628	low
TCGA-B0-4833	6.53699	1	0.982743	high
TCGA-B0-5690	6.59726	0	0.533246	low
TCGA-BP-5170	6.60822	0	1.49467	high
TCGA-B0-5706	6.6137	0	0.845192	low
TCGA-CJ-4871	6.63836	0	0.914334	low
TCGA-CJ-5675	6.65753	0	1.01554	high
TCGA-BP-4331	6.72329	1	0.971578	low
TCGA-CW-5583	6.81918	0	0.185101	low
TCGA-A3-3359	6.86027	0	0.198578	low
TCGA-CJ-6032	6.98082	0	0.629069	low
TCGA-CW-6090	6.99178	0	2.84997	high
TCGA-CJ-4869	6.99726	0	1.18782	high
TCGA-AK-3427	7.03014	0	1.60209	high
TCGA-CJ-5676	7.05479	0	0.328046	low
TCGA-B0-5698	7.07671	0	0.44274	low
TCGA-BP-4159	7.12603	1	1.77913	high
TCGA-CW-5585	7.14795	0	0.397939	low
TCGA-BP-4959	7.28767	0	1.03508	high
TCGA-A3-3357	7.36438	0	1.18213	high
TCGA-BP-4167	7.44658	0	2.43408	high
TCGA-B0-5712	7.45753	0	0.319949	low
TCGA-B0-5699	7.50959	0	0.513278	low
TCGA-BP-4161	7.52329	0	0.840802	low
TCGA-B0-5102	7.5726	1	0.878231	low
TCGA-CW-5581	7.66849	0	0.607714	low
TCGA-B0-5707	7.74795	0	1.39387	high
TCGA-BP-4163	7.77808	0	2.08418	high
TCGA-BP-4338	7.83288	0	1.28514	high
TCGA-BP-4160	7.89315	0	0.908387	low
TCGA-B0-5711	8.03014	0	0.837771	low
TCGA-B0-5812	8.11781	0	0.713264	low
TCGA-BP-4325	8.12055	0	0.439145	low
TCGA-BP-4165	8.32055	0	0.841432	low
TCGA-BP-4162	8.42192	0	0.753721	low
TCGA-B0-5693	8.4274	0	0.215768	low
TCGA-B0-5709	8.53973	0	0.501556	low
TCGA-CW-6093	8.61918	0	0.457721	low
TCGA-CW-6088	8.8274	0	0.798392	low
TCGA-AK-3425	9.1589	0	0.562913	low
TCGA-BP-4158	9.25205	0	0.711736	low
TCGA-B0-5691	9.4	0	0.140334	low
TCGA-B0-5705	10.0493	0	0.198161	low
